# Supplementary material for: Bioarchaeological Insights into the Process of Domestication of Grapevine (Vitis vinifera L.) during Roman Times in Southern France
Source: PLoS One. 2013 May 15;8(5):e63195. doi: 10.1371/journal.pone.0063195 (PMC3654964; doi:10.1371/journal.pone.0063195)
Supplement: Table S2 — Cultivars of our modern reference sample and their main characteristics (Galet 2000, http://bioweb.ensam.inra.fr/collections_vigne/reseau.php?cle=BRG). Use: W = wine; T = table grape. Sex: H = hermaphrodite; F = female; U = Unknown. Geographic area: BA = Balkans; WA = Western Asia; CE = Central Europe; FR = France; IT = Italy; ANE = North Africa/Near East; IB = Spain/Portugal; UN = Unknown. Berry diameter: 1 = from 8 to 12 mm, 2 = 12 to 18 mm, 3 = >18 mm. (XLS) [file pone.0063195.s002.xls]

## Sheet: Feuil1
	Abb.	Use	Sex	Skin	Geographic origin		Berry size	Nb of
				colour	Country	Area		pips
Aetonyki	Aeto	T	H	White	Greece	BA	3	30
Agadaï	Agad	W/T	H	White	Russia	WA	3	30
Arvine	Arvi	W	H	White	Switzerland	CE	1	30
Aspiran noir	Aspi	W/T	H	Black	France	FR	2	30
Barbera	Barb	W	H	Black	Italy	IT	3	30
Bezoul El Khadem	Bezo	T	H	Black	Mahgreb	ANE	3	30
Bouteillan, clone 1	Bout1	W	H	Black	France	FR	3	30
Bouteillan, clone 2	Bout2	W	H	Black	France	FR	3	30
Brachetto	Brach	W	H	Black	Italy	IT	2	30
Cabernet franc	CabF	W	H	Black	France	FR	1	30
Cabernet-Sauvignon	CabS	W	H	Black	France	FR	1	30
Calitor Blanc	Calit	W	H	White	France	FR	2	30
Carignan	Cari	W	H	Black	Spain	IB	2	30
Chami	Chami	T	F	White	Morocco	ANE	3	30
Chardonnay	Chard	W	H	White	France	FR	1	30
Chardonnay musqué	CharM	W	H	White	France	FR	1	30
Chasselas blanc	Chas	W/T	H	White	France	FR	2	30
Chenin	Chen	W	H	White	France	FR	2	30
Ciklap	Cikla	T	U	White	Turkey	WA	2	30
Cinsaut	Cins	W/T	H	Black	France	FR	3	30
Clairette	Clai	W/T	H	White	France	FR	2	30
Coarna Naegra	CoarN	W/T	F	Black	Romania	BA	3	30
Cot	Cot	W	H	Black	France	FR	1	30
Crujillon	Cruj	W	H	Black	Spain	IB	2	30
Dattier de Beyrouth	Datt	T	H	White	Near East	ANE	3	30
Duras	Durs	W	H	Black	France	FR	1	30
Dureza	Durz	W	H	Black	France	FR	1	30
Gamay	Gama	W	H	Black	France	FR	2	30
Gines	Gine	T	U	Black	Turkey	WA	2	30
Gouais blanc	Goui	W	H	White	Unknown	UN	1	30
Grenache Blanc	GrenB	W	H	White	France	FR	2	30
Grenache Noir	GrenN	W	H	Black	France	FR	2	30
Henab	Hena	T	H	Red	Turkey	WA	3	30
Heptakilo	Hepta	T	H	Black	Greece	BA	3	30
Heunish Noir	Heuni	W	F	Black	Germany	CE	Unknown	30
Humagne	Huma	W	H	White	Switzerland	CE	2	30
Jahafi	Jaha	T	H	White	Syria	ANE	Unknown	30
Karul	Karu	T	U	White	Turkey	WA	2	30
Keci Memesi	KecMe	T	U	Black	Turkey	WA	3	30
Kibris	Kibr	T	U	White	Turkey	WA	3	30
Kouldjinski	Kouldj	W/T	H	White	Russia	WA	3	30
Len del El	LdEl	W	H	White	France	FR	2	30
Manda Gozü	ManGo	T	U	Black	Turkey	WA	3	30
Maratheftico	Marath	W	F	Black	Cyprus	ANE	1	30
Mauzac	Mauz	W	H	White	France	FR	2	30
Mavrostypho, clone 1	Mavr1	W	H	Black	Greece	BA	2	30
Mavrostypho, clone 2	Mavr2	W	H	Black	Greece	BA	2	30
Melon	Melo	W	H	White	France	FR	1	30
Mérille	Meri	W	H	Black	France	FR	2	30
Merlot gris	MerlG	W	H	Grey	France	FR	1	30
Merlot noir	MerlN	W	H	Black	France	FR	1	30
Mondeuse	Mond	W	H	Black	France	FR	2	30
Mourvedre	Mour	W	H	Black	Spain	IB	1	30
Muscat à petits grains roses	MuPG	W	H	Pink	Greece	BA	2	30
Muscat de Hambourg	MuHa	T	H	Black	Unknown	UN	3	30
Muscat Vörösmarty	MuVo	T	H	White	Hungary	CE	3	30
Négrette	Negr	W	H	Black	France	FR	1	30
Nehelescol	Nehe	T	H	White	Unknown	UN	2	30
Nerello Mascalese	NerM	W	H	Black	Italy	IT	2	23
Obeidi	Obeid	T	H	White	Lebanon	ANE	2	30
Ohanes	Oha	T	F	White	Spain	IB	3	30
Peikani	Peika	T	H	Black	Iran	WA	3	30
Petit Verdot	Pver	W	H	Black	France	FR	1	30
Pinot gris	PinG	W	H	Grey	France	FR	1	30
Pinot noir	PinN	W	H	Black	France	FR	1	30
Piquepoul blanc	PiqB	W	H	White	France	FR	2	30
Piquepoul noir	PiqN	W	H	Black	France	FR	2	30
Riesling	Ries	W	H	White	Germany	CE	1	30
Roumi	Roum	T	H	Black	Egypt	ANE	3	30
Roussaitis	Routi	W	H	Red	Greece	BA	2	30
Roussanne	Rous	W	H	White	France	FR	1	30
Sauvignon	Sauv	W	H	White	France	FR	1	30
Savagnin	Sava	W	H	White	Fr/Ger/Swis	CE	1	30
Savvatiano	Savv	W	H	White	Greece	BA	2	30
Silberweiss	Silb	W	H	White	Germany	CE	Unknown	30
Syrah	Syra	W	H	Black	France	FR	1	30
Tempranillo	Temp	W	H	Black	Spain	IB	2	29
Terret Noir	Terr	W	H	Black	France	FR	2	30
Tibouren	Tibo	W/T	H	Black	France	FR	2	30
Turruntes	Turu	W	H	White	Spain	IB	2	30
Tzitzka	Tzit	W	H	White	Georgia	WA	2	30
Ugni Blanc	Ugni	W/T	H	White	Italy	IT	2	30
Verdelho Tinto	Verd	W	F	Black	Portugal	IB	1	30
Vermentino	Verm	W/T	H	White	Italy	IT	2	30
Viognier	Viog	W	H	White	France	FR	1	30
Yag	Yag	T	U	Black	Turkey	WA	2	30

## Sheet: Feuil2
6.00252	3
6.03268	1.55
5.25139	1.45
5.21193	1.75
6.03928	3.5
6.1937	2
5.61982	2.48
6.06429	1.85
6.32125	2.41
6.33299	2.2
5.64	1.84
6.17753	1.35
5.76976	1.4
5.7077	1.95
6.3971	2.45
5.68319	1.74
6.13571	1.95
6.08458	1.25
6.11648	2.5
5.40667	1.7
5.82199	2.05

## Sheet: Feuil4
1.88166	3
1.67266	1.55
1.35299	1.45
1.32111	1.75
1.74666	3.5
1.27312	2
1.3803	2.48
1.46862	1.85
1.93849	2.41
1.77224	2.2
1.38667	1.84
1.51893	1.35
1.62049	1.4
1.8587	1.95
2.26955	2.45
1.55886	1.74
1.83452	1.95
1.48337	1.25
1.54983	2.5
1.26	1.7
1.92463	2.05

## Sheet: Feuil5
3.57949	3
3.18071	1.55
2.7105	1.45
2.94521	1.75
3.48475	3.5
3.16005	2
3.09523	2.48
3.07037	1.85
3.63139	2.41
3.47603	2.2
2.94	1.84
3.20494	1.35
3.14383	1.4
3.53206	1.95
3.90135	2.45
3.38363	1.74
3.38479	1.95
3.30367	1.25
3.18154	2.5
3.23667	1.7
3.68016	2.05

## Sheet: Feuil6
3.46063	3
3.83465	1.55
3.62384	1.45
3.65943	1.75
3.68746	3.5
3.68328	2
3.74614	2.48
3.67316	1.85
3.36857	2.41
4.00485	2.2
3.49667	1.84
3.83787	1.35
3.68123	1.4
3.28942	1.95
3.6319	2.45
3.5899	1.74
3.59092	1.95
4.00677	1.25
3.74945	2.5
3.37667	1.7
3.36245	2.05

## Sheet: travail
	L	LS	PCH	B			Baie
	Moy	Moy	Moy	Moy	Grappe (g)	Baie (g)	Poids (g)	Long (mm)	Larg (mm)
Cépages	L	LS	PCH	B	Grappe (g)	Baie (g)	Poids (g)	Long (mm)	Larg (mm)
Aspiran 2007	6.00252	1.88166	3.57949	3.46063	430	3	2.77	18.1	16.7
Cabernet Franc 2007	6.03268	1.67266	3.18071	3.83465	189	1.55	1.51	13.4	12.7		Corrélation LS et poids baie							Corrélation PCH et poids baie
Cabernet Sauvignon Noir 2005	5.25139	1.35299	2.7105	3.62384	135	1.45	1.55	13.8	13.1
Chardonnay Blanc 1 2005	5.21193	1.32111	2.94521	3.65943	185	1.75	1.79	14.9	14.1		Test de corrélation de Pearson (test paramétrique) :							Test de corrélation de Pearson (test paramétrique) :
Cinsaut Noir 2007	6.03928	1.74666	3.48475	3.68746	336	3.5	3.19	18.8	17.8
Clairette Blanche 2007	6.1937	1.27312	3.16005	3.68328	223	2	1.85	17.1	13.6		Valeur observée	0.435901						Valeur observée	0.489465
Gamay Noir 1 2005	5.61982	1.3803	3.09523	3.74614	petite	2.48	2.48	17.3	16.2		p-value	0.0241167						p-value	0.0121596
Merlot Noir 2007	6.06429	1.46862	3.07037	3.67316	134	1.85	2.13	15.3	15.2		Alpha	0.05						Alpha	0.05
Mondeuse 2007	6.32125	1.93849	3.63139	3.36857	Pas renseigné	2.41	2.41	16.3	16		Alpha/2	0.025						Alpha/2	0.025
Mourvedre 2007	6.33299	1.77224	3.47603	4.00485	238	2.2
Pinot Blanc 2001	5.64	1.38667	2.94	3.49667	Pas renseigné	1.84	1.84	15.1	14.6		Conclusion :							Conclusion :
Pinot Gris 2005	6.17753	1.51893	3.20494	3.83787	Pas renseigné	1.35	1.35	13.7	13		Au seuil de signification alpha=0,050 on peut rejeter l'hypothèse nulle d'absence de corrélation.							Au seuil de signification alpha=0,050 on peut rejeter l'hypothèse nulle d'absence de corrélation.
Pinot Noir 2 2005	5.76976	1.62049	3.14383	3.68123	160	1.4	1.4	13.8	12.9		Autrement dit, la corrélation est significative .							Autrement dit, la corrélation est significative .
Piquepoul Blanc 2007	5.7077	1.8587	3.53206	3.28942	308	1.95	1.77	15.5	13.7
Piquepoul Noir 2007	6.3971	2.26955	3.90135	3.6319	419	2.45	2.48	17.5	16.1
Riesling Blanc 2007	5.68319	1.55886	3.38363	3.5899	petite	1.74	1.74	14.4	14.1		Corrélation L et poids baie							Corrélation B et poids baie
Sauvignon Blanc 2007	6.13571	1.83452	3.38479	3.59092	175	1.95	2.12	16	14.2
Savagnin Blanc 2005	6.08458	1.48337	3.30367	4.00677	Pas renseigné	1.25	1.25	11.5	12.2		Test de corrélation de Pearson (test paramétrique) :							Test de corrélation de Pearson (test paramétrique) :
Tempranillo Noir 1, 2005	6.11648	1.54983	3.18154	3.74945	305	2.5	2.48	16.3	16.4
Petit Verdot 2001	5.40667	1.26	3.23667	3.37667	151	1.7	Pas renseigné				Valeur observée	0.31368						Valeur observée	-0.199142
Viognier Blanc 2007	5.82199	1.92463	3.68016	3.36245	184	2.05	2.45	16.7	15.8		p-value	0.083074						p-value	0.193404
											Alpha	0.05						Alpha	0.05
											Alpha/2	0.025						Alpha/2	0.025
XLSTAT 6.1.8 - Régression linéaire - le 23/02/2007 à 17:40:44
											Conclusion :							Conclusion :
Modélisation de la variable Baie (g) :											Au seuil de signification alpha=0,050 on ne peut pas rejeter l'hypothèse nulle d'absence de corrélation.							Au seuil de signification alpha=0,050 on ne peut pas rejeter l'hypothèse nulle d'absence de corrélation.
											Autrement dit, la corrélation n'est pas significative .							Autrement dit, la corrélation n'est pas significative .
Résumé pour la variable dépendante :
Variable	Nbr. de valeurs total	Nbr. de valeurs utilisées	Nbr. de valeurs ignorées	Somme des poids	Moyenne	Ecart-type
Baie (g)	21	21	0	21	2.01762	0.559472
Résumé pour les variables quantitatives :
Variable	Moyenne	Ecart-type
L	5.90526	0.344701
LS	1.62254	0.265743
PCH	3.29649	0.283718
B	3.63596	0.196952
Coefficients d'ajustement :
R (coefficient de corrélation)	0.502772
R² (coefficient de détermination)	0.252779
R²aj. (coefficient de détermination ajusté)	0.0659743
SCR	4.67774
Evaluation de la valeur de l'information apportée par les variables (H0 = Y=Moy(Y)) :
Source	ddl	Somme des carrés	Carré moyen	F de Fisher	Pr > F
Modèle	4	1.58245	0.395611	1.35317	0.29371
Résidus	16	4.67774	0.292358
Total	20	6.26018
Analyse du modèle (Type I SS) :
Source	ddl	Somme des carrés	Carré moyen	F de Fisher	Pr > F
L	1	0.615973	0.615973	2.10691	0.165961
LS	1	0.60974	0.60974	2.08559	0.167992
PCH	1	0.278624	0.278624	0.953022	0.343481
B	1	0.0781086	0.0781086	0.267167	0.612309
Analyse du modèle (Type III SS) :
Source	ddl	Somme des carrés	Carré moyen	F de Fisher	Pr > F
L	1	0.04678	0.04678	0.160009	0.694438
LS	1	3.89195e-05	3.89195e-05	0.000133123	0.990937
PCH	1	0.159992	0.159992	0.547246	0.470161
B	1	0.0781086	0.0781086	0.267167	0.612309
Paramètres du modèle :
Paramètre	Valeur	Ecart-type	t de Student	Pr > t	Borne inférieure 95 %	Borne supérieure 95 %
Constante	-0.159993	3.20209	-0.0499652	0.960769	-6.94812	6.62814
L	0.227794	0.569468	0.400011	0.694438	-0.979424	1.43501
LS	0.0109435	0.948485	0.0115379	0.990937	-1.99976	2.02164
PCH	0.712683	0.963396	0.739761	0.470161	-1.32963	2.75499
B	-0.422083	0.816594	-0.516882	0.612309	-2.15319	1.30902
L'équation du modèle s'écrit : Baie (g) = -0,159992955581412 + 0,227793548168302*L + 1,09435045586515E-02*LS + 0,712682693502049*PCH -0,42208319182485*B
Prédictions, résidus, et intervalles de confiance :
Individus	Poids	Baie (g)	Baie (g) (Modèle)	Résidus	Résidus centrés-réduits	F Borne inférieure 95 %	F Borne supérieure 95 %	t Borne inférieure 95 %	t Borne supérieure 95 %
Aspiran 2007	1	3	2.3183	0.6817	1.26077	1.91967	2.71693	1.10472	3.53188
Cabernet Franc 2007	1	1.55	1.88082	-0.330816	-0.611826	1.41859	2.34304	0.64489	3.11674
Cabernet Sauvignon Noir 2005	1	1.45	1.45321	-0.0032099	-0.00593654	0.687261	2.21916	0.0746105	2.83181
Chardonnay Blanc 1 2005	1	1.75	1.59613	0.153872	0.284579	0.967393	2.22486	0.288777	2.90348
Cinsaut Noir 2007	1	3.5	2.16194	1.33806	2.47468	1.82122	2.50265	0.966132	3.35774
Clairette Blanche 2007	1	2	1.96228	0.0377175	0.0697566	1.20436	2.72021	0.588125	3.33644
Gamay Noir 1 2005	1	2.48	1.76001	0.719993	1.33159	1.33816	2.18185	0.53861	2.9814
Merlot Noir 2007	1	1.85	1.87531	-0.0253058	-0.0468018	1.36825	2.38236	0.621926	3.12869
Mondeuse 2007	1	2.41	2.46737	-0.0573741	-0.10611	1.82549	3.10925	1.15365	3.7811
Mourvedre 2007	1	2.2	2.08894	0.11106	0.2054	1.46593	2.71195	0.784331	3.39355
Pinot Blanc 2001	1	1.84	1.75934	0.0806595	0.149175	1.21755	2.30113	0.491509	3.02717
Pinot Gris 2005	1	1.35	1.92804	-0.578037	-1.06905	1.50076	2.35532	0.704752	3.15132
Pinot Noir 2 2005	1	1.4	1.85883	-0.458825	-0.848574	1.47242	2.24523	0.649209	3.06844
Piquepoul Blanc 2007	1	1.95	2.28935	-0.339354	-0.627618	1.74134	2.83736	1.01885	3.55986
Piquepoul Noir 2007	1	2.45	2.56952	-0.119523	-0.221051	1.87415	3.2649	1.22885	3.9102
Riesling Blanc 2007	1	1.74	2.04788	-0.307879	-0.569406	1.58545	2.51031	0.811878	3.28388
Sauvignon Blanc 2007	1	1.95	2.15437	-0.20437	-0.377971	1.72814	2.5806	0.931449	3.37729
Savagnin Blanc 2005	1	1.25	1.90555	-0.655549	-1.2124	1.2586	2.55249	0.589344	3.22175
Tempranillo Noir 1, 2005	1	2.5	1.93511	0.564892	1.04474	1.54424	2.32598	0.724059	3.14616
Petit Verdot 2001	1	1.7	1.96688	-0.266882	-0.493584	1.18716	2.7466	0.580585	3.35318
Viognier Blanc 2007	1	2.05	2.39084	-0.340836	-0.630359	1.83864	2.94304	1.11852	3.66315
Statistique de Durbin-Watson : d =		1.76345

## Sheet: Feuil3
Cépages	L	Long (mm)		LS	Long (mm)		PCH	B	Long (mm)	Larg (mm)
Aspiran 2007	6.00252	18.1		1.88166	18.1		3.57949	3.46063	18.1	16.7
Cabernet Franc 2007	6.03268	13.4		1.67266	13.4		3.18071	3.83465	13.4	12.7
Cabernet Sauvignon Noir 2005	5.25139	13.8		1.35299	13.8		2.7105	3.62384	13.8	13.1
Chardonnay Blanc 1 2005	5.21193	14.9		1.32111	14.9		2.94521	3.65943	14.9	14.1
Cinsaut Noir 2007	6.03928	18.8		1.74666	18.8		3.48475	3.68746	18.8	17.8
Clairette Blanche 2007	6.1937	17.1		1.27312	17.1		3.16005	3.68328	17.1	13.6
Gamay Noir 1 2005	5.61982	17.3		1.3803	17.3		3.09523	3.74614	17.3	16.2
Merlot Noir 2007	6.06429	15.3		1.46862	15.3		3.07037	3.67316	15.3	15.2
Mondeuse 2007	6.32125	16.3		1.93849	16.3		3.63139	3.36857	16.3	16
Pinot Blanc 2001	5.64	15.1		1.38667	15.1		2.94	3.49667	15.1	14.6
Pinot Gris 2005	6.17753	13.7		1.51893	13.7		3.20494	3.83787	13.7	13
Pinot Noir 2 2005	5.76976	13.8		1.62049	13.8		3.14383	3.68123	13.8	12.9
Piquepoul Blanc 2007	5.7077	15.5		1.8587	15.5		3.53206	3.28942	15.5	13.7
Piquepoul Noir 2007	6.3971	17.5		2.26955	17.5		3.90135	3.6319	17.5	16.1
Riesling Blanc 2007	5.68319	14.4		1.55886	14.4		3.38363	3.5899	14.4	14.1
Sauvignon Blanc 2007	6.13571	16		1.83452	16		3.38479	3.59092	16	14.2
Savagnin Blanc 2005	6.08458	11.5		1.48337	11.5		3.30367	4.00677	11.5	12.2
Tempranillo Noir 1, 2005	6.11648	16.3		1.54983	16.3		3.18154	3.74945	16.3	16.4
Viognier Blanc 2007	5.82199	16.7		1.92463	16.7		3.68016	3.36245	16.7	15.8
	L	Long (mm)
L	1
Long (mm)	0.250548	1
	LS	Long (mm)
LS	1
Long (mm)	0.399103	1
